# Supplementary material for: Assessing emotions conveyed and elicited by patient narratives and their impact on intention to participate in colorectal cancer screening: A psychophysiological investigation
Source: PLoS One. 2018 Jun 28;13(6):e0199882. doi: 10.1371/journal.pone.0199882 (PMC6023155; doi:10.1371/journal.pone.0199882)
Supplement: S1 Dataset — (XLSX) [file pone.0199882.s001.xlsx]

## Sheet: STUDY 1
ID	CONDITION	INTENTION_4point	Attitude_item1	Attitude_item2	Attitude_item3	Attitude_item4	Attitude_item5	Attitude_item6	Attitude_item7	Attitude_item8	Attitude_item9	Perceived_Cognitive_Likelihood	Perceived_Affective_Likelihood	Knowledge_item1	Knowledge_item2	Knowledge_item3	Knowledge_item4	Knowledge_item5	Knowledge_item6	Knowledge_item7	Knowledge_item8	Knowledge_item9	Knowledge_item10	Age	Sex	Occupazione	Education	KnowledgeScore	PrevCRCscreening	OtherCancerScreening	FamilyFriendsWithCRC	IntentionToUndergoFIT	AdequateKnowledge	AttitudeScore	PositiveAttitude	IntentionYesNo	InformedChoice
1	no_narrative	1	4	4	1	1	1	4	4	4	4		5	2	2	2	1	2	1	2	1	1	1	59	F	housewife		8		1	1	1	1	30	1	1	1
2	control_narrative	1								3		3	3	3	3	3	3	2	3	2	3	3	3	52	F	housewife	high_school	1		1	0	1	0			1	0
3	reassurance_narrative	1						3				3	3	3	3	3	3	2	3	2	3	3	3	52	M	professional	high_school	1		0	1	1	0			1	0
4	regret_narrative	1	4	4	1	1	1	4	1	4	1	3	5	3	2	2	2	1	1	2	1	1	1	52	F	office_employee	high_school	7		1	0	1	0	36	1	1	0
5	regret_narrative	2	3	3	2	3	2	3	3	3	4	3	3	2	2	2	2	1	1	2	1	1	1	45	M	other	middle_school	8		1	1	0	1	23	0	1	0
6	no_narrative	2	4	4	3	3	2	3	3	3	1	1	1	2	2	2	1	1	3	2	2	2	1	45	M	professional	university	6	0	0	1	0	0	27	1	1	0
7	no_narrative	1	3	3	1	1	1	3	1	4	1	2	2	2	2	2	2	1	1	2	1	1	1	58	F	other	high_school	8	0	1	1	1	1	33	1	1	1
8	no_narrative	4	2	2	4	4	2	2	4	2	4	3	3	2	2	2	1	1	1	1	1	1	1	50	M	professional	vocational_school	8	0	0	1	0	1	15	0	0	1
9	no_narrative	1	3	3	2	3	2	3	4	3	2	3	3	2	2	1	1	1	2	1	2	2	1	55	M	professional	high_school	4	0	0	1	1	0	24	0	1	0
10	no_narrative	1	4	4	3	3	4	4	4	4	2	5	4	2	2	2	1	1	1	2	2	1	2	50	F	office_employee	vocational_school	9	0	1	1	1	1	25	0	1	0
11	no_narrative	1	4	4	2	3	2	4	3	3	1	5	5	2	2	2	1	1	1	2	3	2	1	55	F	office_employee	vocational_school	7	0	1	1	1	0	29	1	1	0
12	no_narrative	1	2	4	1	1	1	4	1	4	1	5	2	2	2	2	1	2	1	2	1	1	1	47	M	professional	high_school	8	0	0	1	1	1	34	1	1	1
13	no_narrative	4	1	1	1	1	2	1	1	1	1	2	1	1	3	2	1	1	1	3	3	1	3	48	F	office_employee	university	5	0	1	1	0	0	23	0	0	0
14	no_narrative	3	4	4	1	3	1	4	3	3	3	3	3	1	3	3	3	1	2	2	1	3	3	52	M	professional	vocational_school	3	0	0	1	0	0	29	1	0	0
15	no_narrative	1	4	4	1	1	4	4	1	4	1	4	3	2	1	2	1	1	3	2	1	1	1	51	F	professional	vocational_school	7	0	1	0	1	0	33	1	1	0
16	no_narrative	1	3	3	1	1	1	4	1	4	1	3	5	1	2	2	3	2	2	2	3	3	2	53	M	professional	high_school	4	0	0	0	1	0	34	1	1	0
17	no_narrative	1	3	3	1	1	1	3	1	2	1	2	1	2	1	2	1	1	1	2	1	3	3	53	F	office_employee	high_school	7	0	1	0	1	0	31	1	1	0
18	no_narrative	2	1	3	1	4	1	3	3	4	2	2	2	2	2	2	3	1	1	2	1	1	2	52	M	other	middle_school	9	0	0	1	0	1	25	0	1	0
19	no_narrative	2	3	4	1	1	1	4	1	4	1	4	5	2	2	2	1	1	1	2	1	1	2	51	F	office_employee	vocational_school	10	0	1	1	0	1	35	1	1	1
20	no_narrative	1	4	3	1	2	3	4	2	3	1	5	3	1	3	2	1	1	1	2		1	2	51	M	professional	middle_school	7	0	1	1	1	0	30	1	1	0
21	no_narrative	3	4	3	1	2	3	3	3	3	2	4	4	2	2	2	1	1	1	2	2	1	2	50	M	professional	university	9	0	0	1	0	1	27	1	0	0
22	no_narrative	3	3	3	2	2	1	3	2	3	2	3	3	2	2	2	1	1	1	2	1	1	1	46	M	office_employee	vocational_school	9	0	0	1	0	1	28	1	0	0
23	no_narrative	3	3	3	2	2	2	3	3	3	2	4	3	2	2	2	1	1	1	1	2	2	2	47	M	professional	university	7	0	0	1	0	0	26	0	0	0
24	no_narrative	2	3	3	3	4	1	3	4	4	1	2	3	2	2	2	2	1	1	2	3	3	1	55	F	office_employee	high_school	6	0	1	1	0	0	25	0	1	0
25	no_narrative	1	4	4	4	4	4	4	4	4	4	4	4	2	2	2	1	1	1	1	1	1	1	56	F	office_employee	middle_school	8	0	1	0	1	1	21	0	1	0
26	no_narrative	2	4						3	4		2	1	1	3	1	1	1	1	2	1	3	3	53	F	office_employee	high_school	5	0	1	1	0	0			1	0
27	no_narrative	1	4	3	1	1	1	4	2	4	1	3	3	1	2	2	1	1	1	2	1	1	1	55	M	office_employee	high_school	8	0	0	1	1	1	34	1	1	1
28	no_narrative	2	2	4	1	1	2	3	3	4	1	3	4	2	3	2	1	1	3	2	1	1	3	57	M	professional		7	0	0	0	0	0	30	1	1	0
29	control_narrative	1	3	4	1	1	1	4	2	4	3	3	5	2	2	2	1	1	1	2	1	1	1	47	F	office_employee	university	9	0	1	0	1	1	32	1	1	1
30	control_narrative	1	4	4	2	1	1	3	2	4	1	3	4	2	2	2	1	1	1	2	3	3	1	52	F	other	middle_school	7	0	1	1	1	0	33	1	1	0
31	control_narrative	2	4	3	1	3	2	4	3	4	2	3	3	2	2	2	2	1	1	2	1	1	1	46	F	office_employee	vocational_school	8	0	1	1	0	1	29	1	1	1
32	control_narrative	1	4	4	2	1	1	4	3	4	1	3	4	1	3	2	1	1	1	2	1	1	1	50	M	office_employee	high_school	7	0	0	1	1	0	33	1	1	0
33	control_narrative	1	3	4	1	1	2	4	3	4	1	2	1	2	2	2	2	1	1	2	1	2	1	46	F	housewife	middle_school	7	0	1	1	1	0	32	1	1	0
34	control_narrative	1	4	4	1	4	1	4	1	4	1	3	3	1	2	2	1	1	1	1	1	1	1	48	M	professional	vocational_school	7	0	0	1	1	0	33	1	1	0
35	control_narrative	2	3	3	1	2	2	3	1	4	1	2	3	2	2	2	2	2	1	2	1	1	2	45	M	office_employee	high_school	8	0	0	1	0	1	31	1	1	1
36	control_narrative	3		2								2	1	2	2	2	2	2	1	1	1	1	1	62	M	office_employee	middle_school	6	0	0	1	0	0			0	0
37	control_narrative	2	3	2	1	2	2	3	2	2	1	2	4	1	2	1	3	3	1	2	1	1	1	52	M	office_employee	university	5	0	0	0	0	0	27	1	1	0
38	control_narrative	2	2	3	2	2	3	3	3	3	3	3	3	2	2	2	1	3	1	2	1	3	3	45	F	office_employee	high_school	7	0	1	0	0	0	23	0	1	0
39	control_narrative	1	4	4	1	1	1	4	1	4	4	5	4	2	2	2	2	1	1	2	1	1	1	58	M	office_employee	high_school	8	0	1	0	1	1	33	1	1	1
40	control_narrative	2	3	3	1	1	1	4	1	3	1	3	2	1	2	2	2	1	1	2	1	1	1	47	F	office_employee	high_school	7	0	1	1	0	0	33	1	1	0
41	control_narrative	4	1	1	1	4	1	1	4	2	4	1	2	3	3	3	3	3	1	2	1	3	3	64	M	office_employee	high_school	3	0	0	1	0	0	16	0	0	0
42	control_narrative	1	4	4	2	3	1	4	3	4	2	4	4	2	1	2	2	3	1	1	1	2	2	55	M	office_employee	high_school	5	0	1	1	1	0	30	1	1	0
43	control_narrative	1	4	4	3	3	4	4	3	4	4	5	5	3	3	2	1	3	1	2	1	1	3	48	F	other	middle_school	6	0	1	1	1	0	24	0	1	0
44	control_narrative	3	2	2	1	3	1	2	1	2	1	4	4	2	2	2	1	2	1	2	3	1	1	46	M	professional	high_school	7	0	0	1	0	0	26	0	0	0
45	reassurance_narrative	1	4	4	1	4	1	4	1	4	4	3	3	2	2	2	2	1	1	2	1	1	1	47	F	professional	high_school	8	0	1	0	1	1	30	1	1	1
46	reassurance_narrative	1	4	4	2	1	1	4	2	4	1	2	4	2	2	2	2	1	1	2	1	1	2	49	F	office_employee	high_school	9	0	1	1	1	1	34	1	1	1
47	reassurance_narrative	3	2	2	3	3	1	2	1	3	2	3	3	2	2	2	2	1	2	2	1	3	2	51	M	other	middle_school	7	0	0	1	0	0	24	0	0	0
48	reassurance_narrative	1	4	4	1	1	1	4	4	4	1	3	3	2	2	2	1	1	2	2	1	1	2	50	F	office_employee	vocational_school	9	0	1	1	1	1	33	1	1	1
49	reassurance_narrative	1	4	4	1	2	1	4	3	4	1	4	3	1	2	1	2	1	2	1	1	3	1	54	F	housewife	other	3	0	1	1	1	0	33	1	1	0
50	reassurance_narrative	1	4	4	1	1	1	4	1	4	1	1	2	2	2	2	1	2	1	2	1	1	2	45	M	office_employee	university	9	0	0	1	1	1	36	1	1	1
51	reassurance_narrative	1	3	3	2	1	2	3	1	4	1	3	2	2	2	2	1	1	1	2	1	1	1	58	M	office_employee	university	9	0	1	1	1	1	31	1	1	1
52	reassurance_narrative	1	4	4	1	1	1	4	1	4	1	5	5	2	2	2	1	1	2	2	1	1	1	56	M	office_employee	university	8	0	1	1	1	1	36	1	1	1
53	reassurance_narrative	4	2	2	1	3	2	3	3	3	2	3	3	2	2	2	1	1	1	2	3	1	1	62	M	retired	other	8	0	1	1	0	1	24	0	0	1
54	reassurance_narrative	1	4	4	1	1	1	4	4	4	1	3	3	2	1	2	1	2	3	2	1	3	1	49	F	other	middle_school	5	0	1	1	1	0	33	1	1	0
55	reassurance_narrative	2	3	2	2	2	2	3	3	2		5	3	2	2	2	1	1	1	2	1	1	1	57	F	housewife	middle_school	9	0	1	0	0	1	23.63	0	1	0
56	reassurance_narrative	1	4	4	1	4	1	4	4	4	4	5	5	1	1	2	1	1	1	2	1	1	1	53	F	office_employee	vocational_school	7	0	1	0	1	0	27	1	1	0
57	reassurance_narrative	1	4	3	1	1	1	4	1	3	1	4	4	2	2	2	2	1	1	2	1	3	1	53	F	office_employee	middle_school	7	0	1	0	1	0	34	1	1	0
58	reassurance_narrative	3	2	2	1	1	1	4	2	2	1	1	1	2	2	2	1	1	2	2	3	2	2	55	F	office_employee	high_school	7	0	0	0	0	0	29	1	0	0
59	regret_narrative	3	2	2	3	4	1	3	4	3	3	5	5	2	2	2	1	1	1	2	1	1	2	50	M	office_employee	high_school	10	0	0	0	0	1	20	0	0	1
60	regret_narrative	1	4	4	1	2	1	4	1	4	1	3	3	2	2	2	1	1	1	2	1	1	2	51	F	office_employee	high_school	10	0	1	1	1	1	35	1	1	1
61	regret_narrative	1	4	4	1	1	1	4	2	4	1	5	5	2	2	2	2	1	1	2	1	1	3	47	F	office_employee	middle_school	8	0	1	0	1	1	35	1	1	1
62	regret_narrative	1	3	3	2	3	3	4	3	3	2	3	3	2	2	2	2	1	1	1	2	2	2	49	M	office_employee	vocational_school	6	0	0	1	1	0	25	0	1	0
63	regret_narrative	1	3	4	1	1	1	4	1	4	1	4	4	1	2	2	1	1	3	2	3	3	2	50	M	professional	middle_school	6	0	0	1	1	0	35	1	1	0
64	regret_narrative	2	3	3	1	1	1	4	1	4	1	3	3	2	2	2	1	1	1	2	1	1	1	56	F	housewife	vocational_school	9	0	1	1	0	1	34	1	1	1
65	regret_narrative	1	3	4	1	2	2	4	2	3	1	4	4	1	2	2	1	1	1	2	1	3	1	59	F	retired	middle_school	7	0	1	1	1	0	31	1	1	0
66	regret_narrative	3	2	2	2	2	4	3	4	4	4	1	2	3	3	3	3	3	3	3	3	3	3	52	M	other	high_school	0	0	0	1	0	0	20	0	0	0
67	regret_narrative	2	4	4	3	4	1	4	2	4	3	4	3	2	2	2	1	1	1	2	1	3	1	46	F	office_employee	high_school	8	0	1	1	0	1	28	1	1	1
68	regret_narrative	3	3	3	3	3	2	3	3	3	1	1	1	2	2	2	3	1	2	2	2	2	1	55	F	professional	university	5	0	1	1	0	0	25	0	0	0
69	regret_narrative	2	4	4	4	4	4	4	4	4	4	5	5	2	2	2	2	3	3	2	1	3	2	53	M	professional	middle_school	6	0	0	1	0	0	21	0	1	0
70	regret_narrative	2	3	3	2	3	2	3	3	4	2	3	3	2	2	2	1	1	1	2	2	1	2	48	F	professional	high_school	9	0	0	1	0	1	26	0	1	0
71	regret_narrative	1	4	3	1	3	4	4	2	3	1	3	4	1	2	1	2	3	2	2	1	1	1	49	M	other	middle_school	4	0	0	1	1	0	28	1	1	0
72	regret_narrative	3	2	3	2	3	2	3	4	3	1	3	3	2	2	2	1	1	3	2	1	3	1	56	F	housewife	other	7	0	1	1	0	0	24	0	0	0
73	regret_narrative	3	2	2	3	2	1	2	1	2	2	3	3	2	2	2	1	1	1	2	1	1	1	55	F	other	high_school	9	0	0	1	0	1	24	0	0	1
74	regret_narrative	2	3	4	1	2	1	3	1	3	2	4	4	1	2	2	1	1	1	2	1	1	1	51	M	office_employee	high_school	8	0	1	0	0	1	31	1	1	1
75	regret_narrative	2	4	3	1	1	1	3	1	3	1	4	4	2	2	2	1	1	1	2	1	1	2	55	F	housewife		10	0	1	0	0	1	33	1	1	1
76	regret_narrative	1	3	4	1	1	1	4	1	4	1	3	3	2	3	2	1	1	1	2	1	1	1	56	F	professional	university	8	0	1	1	1	1	35	1	1	1
77	no_narrative	2	4	3	1	1	1	4	1	4	1	4	3	2	2	2	1	1	1	2	1	1	1	54	F	office_employee	high_school	9	1	1	0	0	1	35	1	1	1
78	no_narrative	1	4	4	1	2	1	4	1	4	1	4	4	2	2	2	2	1	1	2	1	1	1	57	F		high_school	8	1	1	1	1	1	35	1	1	1
79	no_narrative	2	3	4	1	3	1	4	2	4	4	3	4	2	3	2	2	1	2	2	3	1	2	60	F	retired	other	6	1	1	1	0	0	29	1	1	0
80	no_narrative	4	1.75	1	4	4	1	1	4	1	1	3	2	2	2	2	1	1	1	2	1	1	2	52	F	office_employee	vocational_school	10	1	1	1	0	1	15.75	0	0	1
81	no_narrative	1	4	4	1	1	2	4	3	4	1	4	3	2	2	2	1	1	1	2	1	1	1	55	F	housewife	high_school	9	1	1	0	1	1	33	1	1	1
82	no_narrative	1	3	3	2	1	4	3	2	3	1	3	3	2	2	2	1	1	1	2	1	1	1	65	M	other	middle_school	9	1	0	0	1	1	27	1	1	1
83	no_narrative	3	4	4	2	3	1	4	2	4	3	5	4	1	2	2	1	1	2	2	1	3	1	65	M	retired	other	6	1	0	0	0	0	30	1	0	0
84	no_narrative	1	4	4	2	4	3	4	3	4	3	4	4	2	2	2	1	1	1	2	1	3	1	59	M	retired	vocational_school	8	1	0	0	1	1	26	0	1	0
85	no_narrative	1	4	3	2	3	1	4	3	4	1	4	3	2	2	2	1	1	1	2	1	3	1	59	F	professional	university	8	1	0	1	1	1	30	1	1	1
86	no_narrative	2	3	4	1	1	1	3	1	4	1	3	3	2	2	2	1	1	1	2	1	1	1	51	F	housewife	high_school	9	1	1	1	0	1	34	1	1	1
87	no_narrative	1	4	4		4	4	4	3	3	4	5	5	1	2	1	1	2	1	2	2	1	1	56	M	office_employee	high_school	5	1	1	1	1	0	22.5	0	1	0
88	no_narrative	2	2	2	3	1	1	2	3	2	2	2	2	2	1	2	2	1	2	1	1	2	3	63	M	retired	middle_school	4	1	1	0	0	0	23	0	1	0
89	no_narrative	1	4	4	2	3	1	4	3	4	4	5	3	2	2	2	1	1	1	2	1	1	1	59	F	retired	middle_school	9	1	1	0	1	1	28	1	1	1
90	control_narrative	1	4	4	1	1	1	4	1	4	1	3	3	2	2	2	2	1	1	2	1	1	2	54	F	retired	high_school	9	1	1	0	1	1	36	1	1	1
91	control_narrative	1	4	4	2	2	1	4	3	3	1	5	4	2	2	2	1	1	1	2	1	2	2	56	F	housewife	vocational_school	9	1	1	1	1	1	31	1	1	1
92	control_narrative	1	4	4	4	4	4	4	4	4	4	3	3	1	2	2	1	100	1	2	1	1	1	60	M	office_employee	high_school	7	1	0	1	1	0	21	0	1	0
93	control_narrative	1	1	2	1	1	2	1	3	1	1	3	3	2	2	2	1	1	1	2	1	1	1	62	F	retired	other	9	1	1	1	1	1	22	0	1	0
94	control_narrative	1	4	3	4		4	4	4	4	4	5	5	2	2	2	2	1	1	1	1	1	1	64	F	retired	middle_school	7	1	1	1	1	0	21.38	0	1	0
95	control_narrative	1	4	4	1	3	1	4	3	4	2	4	3	2	1	2	1	1	1	2	1	1	1	65	M	retired	middle_school	8	1	0	1	1	1	31	1	1	1
96	control_narrative	1	4	4	1	1	1	2	2	4	1	3	2	2	2	2	2	2	1	2	1	3	1	63	F	retired	other	6	1	1	0	1	0	33	1	1	0
97	control_narrative	2	3	3	2	3	2	3	3	3	2	2	2	2	2	1	2	2	2	3	1	1	1	55	M	office_employee	vocational_school	4	1	0	1	0	0	25	0	1	0
98	control_narrative	1	3	4	2	2	2	4	3	4	3	5	5	2	2	2	1	1	1	2	1	2	1	56	F	other	middle_school	8	1	1	1	1	1	28	1	1	1
99	control_narrative	1	4	4						4				1	1	3	2	2	3	2	1	3	2	60	F	housewife	middle_school	3	1	1	0	1	0			1	0
100	control_narrative	2	3	2	1	1	1	3	1	1	1	2		2	2	2	2	3	1	2	2	1	1	47	F	housewife	middle_school	6	1	1	1	0	0	29	1	1	0
101	control_narrative	2	3	2	1	1	2	4	2	4	1	2	2	2	2	2	1	1	1	2	1	3	1	58	M	professional	high_school	8	1	0	1	0	1	31	1	1	1
102	control_narrative	1	3	3	1	2	1	3	1	4	1	5	4	2	2	2	2	1	1	2	1	1	1	47	M	other	high_school	8	1	0	1	1	1	32	1	1	1
103	control_narrative	1	4	4	1	4	1	4	1	4	4	3	4	2	2	2	1	1	1	1	1	3	1	63	F	housewife	middle_school	7	1	1	0	1	0	30	1	1	0
104	control_narrative	1	4	4	2	3	1	4	3	4	1	3	3	2	2	1	1	1	1	2	1	1	2	46	F	housewife	middle_school	9	1	0	0	1	1	31	1	1	1
105	control_narrative	1	3	4	1	1	1	4	1	4	1	3	3	2	2	2	1	1	2	2	1	3	2	51	F	housewife	middle_school	8	1	1	1	1	1	35	1	1	1
106	control_narrative	2	3	3	2	1	1	4	2	4	1	2	2	1	2	2	1	1	1	2	1	3	1	57	M	professional	vocational_school	7	1	0	1	0	0	32	1	1	0
107	control_narrative	1	4	3	1	1	1	4	1	4	3	3	3	2	2	2	1	1	1	2	1	1	1	59	M	retired	middle_school	9	1	1	1	1	1	33	1	1	1
108	control_narrative	1	4	4	4	4	4	4	3	4		3	2	1	2	2	1	1	1	2	1	1	2	60	M	retired	middle_school	9	1	1	0	1	1	23.63	0	1	0
109	reassurance_narrative	1	4	4	1	1	1	4	1	4	1	5	4	2	2	2	2	1	1	2	1	1	2	54	M	office_employee	vocational_school	9	1	1	1	1	1	36	1	1	1
110	reassurance_narrative	1	3	3	2	2	2	3	2	3	2	2	2	2	2	2	1	2	2	3	3	1	1	62	M	office_employee	vocational_school	5	1	1	0	1	0	27	1	1	0
111	reassurance_narrative	1	4	4	1	2	1	4	2	4	1	3	3	2	2	2	2	1	1	2	1	1	1	58	M	office_employee	high_school	8	1	1	1	1	1	34	1	1	1
112	reassurance_narrative	2	3	4	1	1	1	3	1	3	4	3	4	2	2	2	3	2	3	2	1	3	2	54	M	office_employee	middle_school	6	1	1	1	0	0	30	1	1	0
113	reassurance_narrative	1	4	3	1	1	1	4	3	4	1	3	3	2	1	2	2	100	1	1	1	1	1	54	F	housewife	middle_school	5	1	1	1	1	0	33	1	1	0
114	reassurance_narrative	1	3	4	1	3	1	3	3	4	4	3	3	2	2	2	2	1	1	3	1	1	2	54	M	office_employee	middle_school	8	1	1	0	1	1	27	1	1	1
115	reassurance_narrative	1	4	4	4	4	4	4	4	4	4	5	5	2	2	2		1	1	2	1	1	1	58	M	retired	middle_school	8	1	1	0	1	1	21	0	1	0
116	reassurance_narrative	1	4	4	1	4	4	4	1	4	1	4	4	1	1	2	1	1	1	2	1	1	1	61	F	office_employee	other	7	1	1	1	1	0	30	1	1	0
117	reassurance_narrative	1	3	4	4	4	1	4	4	4	4	5	4	2	2	2	1	1	1	2	1	1	1	54	M	office_employee	middle_school	9	1	0	1	1	1	23	0	1	0
118	reassurance_narrative	1	4	4	1	2	1	3	1	4	1	1	3	2	2	2	1	1	1	2	3	3	2	56	M	professional	middle_school	8	1	1	1	1	1	34	1	1	1
119	reassurance_narrative	1	4	4	1	1	1	4	4	4	4	5	5	2	2	3	1	1	1	2	1	1	1	56	F	office_employee	vocational_school	8	1	1	1	1	1	30	1	1	1
120	reassurance_narrative	1	4	3	1	2	1	4	2	4	1	3	3	2	2	2	1	1	1	2	1	1	2	57	F	housewife	vocational_school	10	1	1	0	1	1	33	1	1	1
121	reassurance_narrative	1	3	3	1	2	1	4	1	4	1	4	3	2	2	2	1	1	1	2	1	1	2	57	M	retired	middle_school	10	1	1	0	1	1	33	1	1	1
122	reassurance_narrative	1	4	4	1	4	3	4	3	4	4	5	3	2	1	2	1	1	2	2	3	1	1	65	M	retired	middle_school	6	1	1	0	1	0	26	0	1	0
123	reassurance_narrative	1	4	4	1	1	2	4	1	4	1	5	4	3	3	3	3	3	3	2	1	1	3	62	F	housewife	middle_school	3	1	1	0	1	0	35	1	1	0
124	reassurance_narrative	1								4				2	2	2	1	1	1	2	1	3		60	F	retired	high_school	8	1	1	0	1	1			1	1
125	reassurance_narrative	1	4	3	4	4	4	4	4	4	4	3	2	2	2	1	1	1	1	2	1	1	2	47	M	office_employee	middle_school	9	1	0	1	1	1	20	0	1	0
126	reassurance_narrative	1	4	4	1	1	1	4		4	1	5	5	2	2	1	1	2	1	2	1	3	1	59	F	office_employee	high_school	6	1	1	0	1	0	36	1	1	0
127	reassurance_narrative	1	3	3	1	1	2	4	1	3	3	2	4	2	2	2	2	1	1	2	3	1	1	50	M	office_employee	high_school	7	1	1	1	1	0	30	1	1	0
128	reassurance_narrative	1	3	2	1	1	2	3	2	3	1	5		2		2	2	1	1	2	1	3	3	55	F	housewife	high_school	6	1	1	0	1	0	29	1	1	0
129	regret_narrative	1	4	4	1	1	1	4	3	4	1	3	3	2	2	2	1	1	1	2	1	3	1	51	F	other	high_school	8	1	1	1	1	1	34	1	1	1
130	regret_narrative	2	3	3	3	4	1	3	3	3	1	3	3	2	2	2	2	1	1	2	1	1	1	57	M	other	high_school	8	1	1	0	0	1	25	0	1	0
131	regret_narrative	1	3	4	3	2	2	3	3	3	2	4	3	2	2	2	2	1	1	1	2	1	2	57	F	office_employee	high_school	7	1	1	1	1	0	26	0	1	0
132	regret_narrative	1	4	4	1	1	1	4	1	4	1	3	4	2	2	2	1	1	2	2	1	3	1	65	F	retired	other	7	1	1	1	1	0	36	1	1	0
133	regret_narrative	1	4	4	1		1	4	3	4		5	5	2	2	2	2	1	1	3	1	3	1	57	M	office_employee		6	1	0	1	1	0	33.42	1	1	0
134	regret_narrative	1	3	2	1	2	1	3	3	4	2	2	3	2	2	2	1	1	1	2	1	1	1	50	F	housewife	middle_school	9	1	1	1	1	1	28	1	1	1
135	regret_narrative	1	4	4	2	3	3	4	4	4	2	3	4	2	2	2	1	1	1	1	2	2	1	59	M	retired	other	6	1	1	1	1	0	27	1	1	0
136	regret_narrative	1	4	3	1	3	1	4	3	4	3	4	3	2	2	2	1	1	1	2	1	1	1	54	F	office_employee	high_school	9	1	1	0	1	1	29	1	1	1
137	regret_narrative	1	3	4	1	2	1	4	3	4	1	5	4	2	2	2	2	200	1	2		1	0	58	M	office_employee	high_school	6	1	1	0	1	0	32	1	1	0
138	regret_narrative	1	4	4	1	1	1	4	1	4	1	3	3	2	2	2	2	1	1	2	1	3	2	64	M	retired	vocational_school	8	1	1	0	1	1	36	1	1	1
139	regret_narrative	1	4	2	1	1	1	4	1	4	1	3	2	2	2	2	1	1	1	2	1	3	1	59	M	office_employee	university	8	1	1	0	1	1	34	1	1	1
140	regret_narrative	1	4	4	1	1	1	4	1	4	1	4	4	2	2	2	1	1	1	2	1	1	1	52	F	office_employee	high_school	9	1	1	0	1	1	36	1	1	1
141	regret_narrative	2	3	3		4	2	4	2	3	3	3	3	2	2	2	2	1	1	2	1	1	1	60	M	retired	high_school	8	1	1	0	0	1	24.75	0	1	0
142	regret_narrative	2	3	4	1	2	2	3	2	3	1	3	3	2	2	2	1	1	1	1	1	1	3	58	M	office_employee	high_school	8	1	1	0	0	1	30	1	1	1
143	regret_narrative	1	4	4	1	1	1	4	2	4	1	4	2	2	2	2	1	1	1	2	1	1	2	45	M	office_employee	vocational_school	10	1	0	1	1	1	35	1	1	1
144	regret_narrative	1	3	3	1	2	3	3	1	4	4	2	3	2	2	2	2	1	1	1	3	3	3	56	F	housewife	middle_school	5	1	1	1	1	0	27	1	1	0
145	regret_narrative	1	3.63	4	1	1	1	1	1	4	1	4	3	2	2	2	1	1	1	2	1	1	3	65	F	retired	high_school	9	1	1	0	1	1	32.63	1	1	1

## Sheet: STUDY 2
Subject	NarrativeEmotionCONDITION	IntentionBaseline	ContNarrEmoFear	ContNarrEmoAnger	ContNarrEmoSadness	ContNarrEmoDisgust	ContNarrEmoSurprise	ContNarrEmoJoy	ContNarrEmoAnxiety	IntentionControlNarr	ReassNarrEmoFear	ReassNarrEmoAnger	ReassNarrEmoSadness	ReassNarrEmoDisgust	ReassNarrEmoSurprise	ReassNarrEmoJoy	ContNarrEmoAnxiety	IntentionReassuranceNarr	RegrNarrEmoFear	RegrNarrEmoAnger	RegrNarrEmoSadness	RegrNarrEmoDisgust	RegrNarrEmoSurprise	RegrNarrEmoJoy	RegrNarrEmoAnxiety	IntentionRegretNarr	SY1_tot	SY2_tot	BDI_tot	HR_ContNarr_t1	HR_ContNarr_t2	HR_ReassNarr_t1	HR_ReassNarr_t2	HR_RegrNarr_t1	HR_RegrNarr_t2	LogSCL_ContNarr_t1	LogSCL_ContNarr_t2	LogSCL_ReassNarr_t1	LogSCL_ReassNarr_t2	LogSCL_RegrNarr_t1	LogSCL_RegrNarr_t2	EMG_ContNarr_t1	EMG_ContNarr_t2	EMG_ReassNarr_t1	EMG_ReassNarr_t2	EMG_RegrNarr_t1	EMG_RegrNarr_t2	EmoNarrEMG1	EmoNarrEMG2
1	NEE	9	1	1	1	1	1	5	1	9	1	1	1	1	2	5	2	9	1	1	2	1	1	5	2	9	24	34	4	3.24351	4.36152	-2.05048	-1.14101	2.65866	-1.82886	0.100982	0	0.0249206	0.00574061	0.0369513	0.004874	0.493948	0.381867	-0.506668	-0.564888	0.273303	0.563619	0.086861	0.126866
2	EE	6	1	1	1	1	2	4	2	6	2	2	1	1	1	5	1	6	1	1	2	1	2	2	3	7	28	34	0	0.403087	1.6198	-3.8213	-0.853016	-1.23108	0.465629	0	0.0162919	0.00217038	0.00584946	0	0.00553741	-0.016524	-0.014198	0.007735	0.01221	0.028466	0.018025	0.006559	0.005346
3	NEE	9	1	1	1	1	1	5	1	9	1	1	1	1	1	5	1	9	1	1	1	1	1	5	1	9	22	39	0	-1.48807	-0.874481	0.820301	1.51093	-4.54073	-2.61837	0.00180119	0.000256158	0.000963065	0.00425601	0.0186023	0.00194129	0.030568	0.078962	0.011307	0.047915	0.066917	0.152821	0.036264	0.093233
4	EE	7	1	1	1	1	1	8	1	9	1	1	3	1	3	3	2	7	5	1	4	1	5	6	8	7	28	63	29	-0.602741	-0.307103	-0.688233	-4.11841	0.109571	0.879531	0.00154854	0.000860787	0.00812389	0.000977798	0.00138146	0.000524311	-0.540832	-0.664243	-0.207651	-0.201397	0.256557	0.505505	-0.163975	-0.120045
5	NEE	9	2	1	2	1	1	5	5	9	1	1	1	1	3	8	1	9	2	1	2	1	1	9	4	9	24	36	9	-0.063813	1.19922	-4.23319	-4.66604	-2.4575	-4.19011	0.000856452	0.000271783	0.00220063	0.00705184	0.00180897	0.000677839	-0.101698	-0.272565	-0.029871	-0.514917	-0.263785	-0.53275	-0.131785	-0.440077
6	EE	9	6	4	6	1	3	2	7	8	1	1	1	1	1	8	1	9	1	1	2	1	5	8	2	9	24	41	0	0.350776	0.770119	0.767511	3.53464	3.17089	5.5995	0.000995997	0	0.0113285	0.00323816	0	0.0313503	0.09758	0.086273	0.05947	-0.067952	-0.151745	-0.10092	0.001768	-0.027533
7	NEE	9	6	3	6	1	2	3	5	8	6	1	2	1	1	8	1	9	7	8	7	2	5	7	8	8	39	50	11	-2.13918	-3.73305	-1.27636	-1.20631	-1.28072	-0.93994	0	0.0510027	0.0237906	0.0339566	0.000112902	0.037968	0.072284	0.102504	-0.00727	-0.061418	0.019669	0.133342	0.028228	0.058143
8	NEE	9	1	1	1	1	1	1	1	6	1	1	1	1	1	1	1	6	2	1	2	1	1	1	2	6	34	48	7	-2.24784	-5.24567	3.97252	0.30692	-0.823613	-3.23486	0	0.013369	0	0.0131415	0	0.0152675	0.000562	0.013316	-0.004942	0.0204	0.030977	0.021512	0.008866	0.018409
9	EE	9	7	5	5	2	4	4	7	9	2	3	3	2	4	7	3	9	7	5	7	1	5	7	3	9	29	48	9	-1.14077	-2.3056	-5.1286	-5.32876	0.240853	1.26451	0.00156238	0.00329074	0	0.020251	0.00112597	0	0.004797	0.020351	0.001849	-0.002658	0.015802	0.010938	0.007483	0.009544
10	EE	5	1	1	1	1	1	7	1	7	1	1	1	1	1	7	1	7	7	1	2	2	1	5	6	7	30	48	12	-2.03429	-0.726512	4.04347	2.22725	1.28405	1.14974	0.0324906	0.00710397	0.143831	0.013556	0.0118833	0.0131828	0.360716	0.279278	0.267718	0.191979	0.150724	0.167585	0.259719	0.212947
11	NEE	9	2	1	1	1	1	5	1	9	1	1	1	1	2	9	1	9	4	1	1	1	5	8	2	9	30	49	0	-0.921676	-0.011897	4.72278	3.83846	-5.67547	-6.90018	0.00278098	0.00101853	0.0207432	0	0.00169738	0.00615187	-0.022168	-0.082645	0.073062	0.168468	0.161229	0.120991	0.070708	0.068938
12	NEE	9	1	1	1	1	1	2	3	9	1	1	1	1	1	4	1	9	1	1	1	1	1	3	3	9	30	36	4	-1.1921	-1.31427	3.1243	2.05834	0.633417	-0.856602	0.00154594	0.000894593	0.00150612	0.00403748	0.00447099	0.000768889	0.182133	0.183187	0.117326	0.184485	0.423822	0.377354	0.241094	0.248342
13	EE	9	1	1	1	1	1	5	1	8	1	1	1	1	2	5	1	8	1	1	1	1	1	1	1	8	29	33	5	-2.22785	-2.85184	-3.80714	-1.14289	-1.98443	-2.96777	0	0.0206562	0.0215035	0.0146986	0.00579547	0.0122136	-0.036019	-0.085699	-0.033662	-0.089343	-0.006566	-0.042336	-0.025416	-0.072459
14	NEE	9	1	1	1	1	1	1	1	9	1	1	1	1	1	1	1	9	1	1	1	1	1	1	1	9	21	28	1	-0.964702	-1.40571	-3.12527	-4.71097	-0.211036	0.252141	0	0.0016645	0.00352774	0	0.00884365	0	0.292502	-0.012597	0.375867	0.020204	0.005679	-0.001853	0.224683	0.001918
15	EE	6	1	1	1	1	1	3	2	6	1	1	1	1	1	7	1	7	2	1	1	1	2	4	2	6	38	44	12	0.228541	5.02767	-5.74208	-6.17958	-0.409605	-0.66322	0.00104452	0.00806592	0.00291215	0.00788683	0.000633608	0.0134297	0.030665	-0.154852	0.219158	0.121204	0.049913	0.100222	0.099912	0.022191
16	EE	9	7	1	2	1	1	5	5	9	1	1	1	1	1	9	1	9	5	1	6	1	1	7	8	9	24	34	2	2.43765	8.20851	-0.944252	-3.43751	-7.76558	-8.75475	0.000733338	0.0465615	0.0338088	0.0301421	0	0.0387981	0.708083	0.633855	0.317019	-0.014669	0.534809	0.580567	0.51997	0.399918
17	NEE	9	1	1	1	1	1	1	1	9	1	1	1	1	1	1	1	9	2	1	2	1	2	9	2	9	30	44	9	-0.606168	1.34044	-7.47725	-7.28031	-4.16417	-6.0634	0.00509553	0.00516249	0.0334077	0.0424479	0.0564131	0.0388371	0.25109	0.268942	0.152586	0.132686	0.158314	0.154404	0.18733	0.185344
18	NEE	9	1	1	1	1	1	1	1	9	1	1	1	1	1	1	1	9	1	1	1	1	1	3	1	9	26	25	1	2.84679	8.94097	0.4086	-6.35353	-6.80495	-8.81254	0	0.083251	0.0399548	0.00660123	0.00141609	0	0.045016	0.038818	0.030867	-0.025766	-0.006959	-0.012674	0.022975	0.000126
19	EE	9	3	1	1	1	3	5	3	9	3	1	1	1	1	7	1	9	3	1	1	1	2	7	3	9	24	31	6							0	0.01927	0.00894917	0.037941	0	0.0280635	0.232741	0.15091	0.139721	0.18418	0.002438	0.013931	0.124967	0.11634
20	EE	9	1	1	1	1	1	7	1	9	1	1	1	1	1	9	1	9	2	1	1	1	1	8	2	9	24	37	2	-3.60026	-0.352589	-1.24338	2.04027	2.59583	5.47909	0	0.0320818	0.000600648	0.00464977	0.00359407	0.00393162	0.044878	-0.233987	0.026083	0.051572	0.041225	-0.012709	0.037395	-0.065041
21	NEE	9	5	1	3	2	1	2	6	9	3	1	1	1	1	9	1	9	7	1	2	1	5	7	8	9	24	30	11	0.856907	5.9877	-1.21128	-0.126839	-3.50916	-5.85086	0.167774	0.0439404	0	0.0750372	0.0359066	0.00609534	0.003823	0.003195	0.02698	0.02233	0.000281	-0.017723	0.010361	0.002601
22	NEE	9	1	1	1	1	1	5	1	9	1	1	1	1	1	5	3	9	3	2	6	1	2	2	6	9	36	35	4	5.42138	9.33172	-2.52618	7.96366	2.99569	1.67089	0	0.0546023	0.132906	0.091508	0	0.00279911	-0.300607	-0.616685	-1.46658	-1.22993	0.151937	0.264403	-0.538418	-0.527405
23	EE	9	1	1	1	1	1	4	1	9	1	1	1	1	2	6	1	9	2	1	3	1	2	5	1	9	34	43	9	-0.790361	-1.14696	0.074426	-0.179356	-0.728134	-1.26646	0	0.00252977	0.00125243	0.0017761	0	0.0198438	0.185332	-0.429753	0.238219	0.293432	-0.083278	-0.629487	0.113424	-0.255269
24	NEE	9	7	3	7	1	2	3	3	9	3	1	3	1	2	9	3	9	6	4	7	1	6	7	6	9	28	46	7	0.986523	-0.602019	-0.631837	-1.21471	0.419678	0.800585	0.160871	0.0527678	0.202355	0.0140347	0.29835	0.00246586	0.037888	0.064313	0.001228	0.033239	0.082707	0.141374	0.040608	0.079642
25	EE	9	1	1	1	1	1	2	2	9	1	1	1	1	1	5	2	9	2	1	2	1	2	2	2	9	36	38	5	-7.07231	-7.84202	-2.3506	1.37566	-8.93326	-10.5344	0.00237862	0.00220927	0.00374394	0	0.0247983	0.00178043	0.170514	0.009132	0.26111	0.17569	-0.986885	-1.75493	-0.185087	-0.523368
26	EE	9	3	1	1	1	1	6	5	9	1	1	1	1	1	5	6	9	7	1	1	1	2	6	6	9	44	41	3	-0.855053	-1.29926	0.70908	0.812829	-0.696714	-1.5565	0.0171903	0	0.0250796	0.0350092	0.00119094	0.000287408	0.206471	0.306084	0.043519	0.102878	0.023457	0.077121	0.091149	0.162028
27	NEE	9	2	1	1	1	1	1	2	9	3	1	1	1	1	5	1	9	5	1	2	1	1	5	2	9	30	52	8	-1.50108	-2.34053	0.830241	3.00154	-1.42966	-1.05192	0	0.0955431	0.0907876	0.0502011	0	0.0208732	0.377541	0.464775	0.082341	0.221234	0.326251	0.538468	0.262044	0.408159
28	EE	9	1	1	1	1	1	7	1	9	1	1	1	1	1	8	1	9	2	1	1	1	1	9	4	9	22	31	2	2.90835	0.282759	-6.73155	-6.83155	2.56493	-3.28489	0.0297011	0	0.000954398	0.00138752	0	0.00518738	0.012929	0.02487	0.062603	0.099244	-0.055369	-0.036659	0.006721	0.029152
29	NEE	8	1	1	1	1	1	1	1	8	1	1	1	1	2	2	1	8	4	2	2	1	2	3	3	8	40	47	11	3.20933	4.50419	-0.95721	0.845268	-3.50916	-2.92771	0.0826985	0.257675	0.00281637	0.377269	0.161445	0.0359498	-0.024304	-0.014265	-0.009502	-0.020132	0.006107	0.005187	-0.009233	-0.009737
30	NEE	9	2	1	1	1	1	1	1	9	2	1	1	1	1	1	1	9	2	1	2	1	1	1	2	8	32	27	1	-1.62922	-1.13701	-2.72264	-5.46094	-3.29643	-4.17373	0	0.0825211	0	0.0602543	0	0.126324	0.209122	0.32602	0.988316	1.4485	0.180175	0.117038	0.459204	0.630521
31	EE	9	1	1	2	1	1	5	2	9	1	1	1	1	1	1	1	9	1	1	1	1	6	7	1	9	38	38	5	2.1484	2.69045	-0.151383	-1.83557	3.70808	0.87692	0	0.0793578	0.00690055	0.0181485	0	0.0445648	-0.017612	0.016484	-0.019957	0.010598	0.008263	0.000602	-0.009769	0.009228
32	NEE	9	1	1	1	1	1	5	1	9	4	1	1	1	1	5	2	9	1	1	1	1	1	8	1	9	30	31	2	-0.192298	-2.65895	-1.57552	-3.10983	-1.71298	-2.02753	0.00896363	0.234068	0	0.227402	0	0.240303	-0.015639	-0.00771	-0.285833	-0.277293	0.000794	-0.021605	-0.100226	-0.102203
33	EE	9	1	1	1	1	1	7	1	9	1	1	1	1	1	8	1	9	1	1	1	1	4	8	1	9	24	29	2	7.99632	8.34812	-2.96168	-3.72762	-0.816037	-3.34598	0.0754017	0	0.01751	0.00421644	0	0.00343813	1.11033	0.020001	0.154465	0.171856	0.107679	0.200248	0.45749	0.130702
34	NEE	9	5	1	1	1	1	8	6	9	1	1	1	1	1	8	1	9	1	1	1	1	1	5	1	9	29	44	5	4.67953	2.2687	0.77001	-5.0288	-1.61902	-3.21328	0.00580061	0.0346838	0	0.0128887	0	0.00278962	0.708231	0.669554	0.372344	0.690354	0.755345	0.649056	0.611973	0.669655
35	EE	7	3	1	2	1	1	5	4	7	2	1	1	1	2	9	3	7	5	2	2	1	2	9	7	7	33	36	11	2.56832	1.85505	-0.371715	0.499283	-0.468724	-0.086209	0.0205875	0.0120607	0.0462329	0.0204881	0.0424676	0.0110432	0.136398	0.155964	-0.347278	-0.524879	0.094656	0.263565	-0.038741	-0.035117
36	NEE	6	1	1	1	1	1	5	2	6	3	1	1	1	1	9	3	6	3	1	1	1	1	9	3	6	31	41	10	-7.14277	-4.43835	-6.481	-7.58246	-0.088335	-0.011411	0.0629511	0.104952	0.00273351	0.0414337	0.0298122	0.00515133	0.006492	0.010822	-0.000995	0.004742	-0.007499	-0.007561	-0.000667	0.002668
37	EE	9	1	1	1	1	1	6	2	9	1	1	1	1	1	9	1	9	1	1	1	1	1	9	1	9	20	21	0	-0.552355	-0.860834	-2.2449	-3.07487	7.75046	5.55	0.000248345	0.00639159	0.00352085	0.00247363	0.00395745	0.00293199	0.961554	0.81383	0.067211	-0.09271	0.945426	0.206234	0.658064	0.309118
38	EE	9	1	1	1	1	1	5	1	9	5	1	1	5	1	1	1	9	2	1	5	1	7	1	1	9	31	37	0	3.56013	-3.16602	-3.1641	-3.1641	0.907337	2.03637	0	0.0667395	0	0.0364229	0	0.0131019	-0.002426	0.00152	0.009374	0.007318	0.007943	0.009416	0.004964	0.006085
39	NEE	9	1	1	1	1	1	5	2	9	1	1	1	1	1	3	1	9	2	1	1	1	3	3	2	9	33	50	1	0.899978	0.566616	-0.914496	-1.30529	-6.92752	-11.3083	0.0145021	0.0168203	0.0260084	0.00352085	0	0.0374839	0.533074	1.16712	0.465245	0.619076	0.494547	0.601081	0.497622	0.795759
40	EE	5	1	1	1	1	1	3	1	5	1	1	1	1	1	4	1	5	2	1	1	1	1	2	2	5	37	38	0	-3.05113	-4.03061	0.049839	0.531025	-1.72263	-1.30113	0.0339301	0.00271107	0.00110864	0.00302947	0.0436734	0.093832	0.012424	0.003258	0.000801	0.004247	0.012661	0.011169	0.008629	0.006225
41	NEE	9	1	1	1	1	1	1	1	9	1	1	1	1	1	6	1	9	2	1	1	1	1	9	1	9	30	33	6	-0.400282	1.45747	0.513127	-0.06295	0.685576	-1.33215	0.00415622	0.355478	0.102038	0.13565	0.0608753	0.0289346	0.011883	-0.049519	0.027984	0.068776	0.033526	0.016575	0.024464	0.011944
42	EE	9	7	1	7	1	1	1	1	9	7	1	7	1	1	1	1	9	8	1	7	1	1	5	7	9	35	37	5	-2.2243	-2.41251	-0.905609	-0.015093	0.363997	1.59926	0	0.00605509	0.00461195	0.0015217	0.0686845	0.00791071	0.026376	-0.219588	0.117975	-0.197019	0.108962	-0.335524	0.084438	-0.25071
43	EE	9	3	1	3	1	1	1	5	9	1	1	1	1	1	6	1	9	3	1	4	1	1	1	3	9	29	36	2	1.3786	1.89074	-0.758228	-1.8934	0.243639	-0.196071	0.0937025	0.042143	0.00378355	0.0574402	0.00285002	0.0118807	0.016118	0.052198	0.039659	0.086692	-0.162296	-0.116875	-0.035506	0.007338
44	NEE	9	1	1	1	1	1	7	1	9	1	1	1	1	1	9	1	9	7	9	1	1	7	5	5	9	23	49	18	-2.58156	-0.571527	-4.09109	1.29458	0.249406	-2.22838	0.00932849	0.155157	0.00735341	0.128298	0.127448	0.0158608	-0.018101	-0.596814	-0.353719	-0.352666	-0.293545	-0.29075	-0.221788	-0.41341
45	EE	7	1	1	1	1	1	7	1	9	1	1	1	1	1	8	1	9	4	4	1	1	3	8	4	9	24	33	0	3.63894	0.158209	-1.53311	-3.65707	-0.656853	-0.258971	0.0389538	0.0361009	0.0182726	0	0.0776222	0	0.178334	0.200493	0.673876	0.746831	0.295802	0.211922	0.382671	0.386415
46	EE	9	8	1	2	1	1	2	9	8	4	1	4	1	1	4	3	8	7	1	5	1	1	9	7	8	45	34	3	0.922946	3.56915	-5.28454	-10.7424	-4.3096	-4.50404	0.0141525	0.0614359	0.00710567	0.0435045	0.0250206	0.0484333	-0.008331	-0.00057	-0.051699	-0.050698	-0.010113	0.352695	-0.023381	0.100476
47	NEE	9	1	1	1	1	1	9	2	9	1	1	1	1	1	9	1	9	3	2	2	1	1	7	3	9	29	28	7	-4.43783	-8.01651	-3.98151	-7.50607	-1.10513	-1.5081	0.194309	0.00766415	0.0934791	0.0523745	0	0	0.017624	0.000496	-0.035235	-0.048321	0.032081	0.060346	0.004823	0.004174
48	NEE	9	7	2	3	1	2	2	2	9	1	1	1	1	2	9	1	9	6	2	3	1	2	6	2	9	24	32	5	-4.56139	-1.02006	-0.592588	2.61006	0.077837	2.9278	0	0.0011329	0.00208481	0	0.000904128	0.000781894	0.031521	0.02541	0.00081	-0.008022	-0.010722	-0.009982	0.007203	0.002469
49	NEE	9	4	1	2	1	1	1	2	9	2	1	1	1	1	7	1	9	1	1	1	1	1	7	2	9	23	30	1	1.91377	2.23968	-2.11482	-2.14461	0.261141	-2.61352	0.00099773	0.000981265	0.000976065	0.00133903	0.00112423	0.00092753	1.61318	1.08514	0.457509	0.659441	1.26709	0.938428	1.11259	0.894335
50	EE	9	8	4	8	1	1	1	7	9	1	1	1	1	1	8	1	9	1	1	1	1	1	6	4	9	34	58	25	-2.32906	-1.95083	-0.649589	-0.378181	-3.46592	-3.6378	0.00124377	0.00148275	0.00135289	0.00115109	0.00118574	0.0016195	0.569572	0.629759	0.269436	0.008743	0.38758	0.337942	0.408863	0.325481
51	EE	9	5	1	1	1	1	1	9	9	5	1	1	1	9	9	5	9	5	1	9	1	2	1	9	9	35	56	27	-10.8526	-7.47457	-0.203613	1.45356	-1.18986	0.090225	0.00443488	0.00651396	0.00255913	0.0699107	0.0020658	0.00139878	-0.087456	0.007924	-0.136996	0.000731	0.129134	0.144444	-0.031773	0.051033
52	NEE	9	2	1	1	1	1	9	1	9	2	1	1	1	1	9	1	9	1	1	1	1	1	8	1	9	30	26	4	2.3922	2.63971	-2.55023	-3.19086	6.37811	8.54688	0.110361	0.0967467	0.0872965	0.0721285	0.07526	0.134237	0.148683	0.195315	0.115315	0.119401	0.088385	0.140935	0.117461	0.151884
53	NEE	9	6	1	4	1	1	5	4	9	1	1	1	1	5	9	1	9	8	1	8	1	7	6	4	9	29	37	8	3.1107	3.90497	0.321162	-5.21702	-2.18777	-1.10941	0.000555541	0.000670901	0.00487571	0.00417687	0.00197329	0.00161431	0.209516	0.360047	0.821422	0.685496	0.198395	0.142607	0.409778	0.39605
55	NEE	8	1	1	1	1	1	2	1	8	1	1	1	1	1	3	1	8	3	1	2	1	3	1	2	8	30	34	2	1.629	2.24452	-2.07783	-1.88246	3.76375	-1.83625	0.00628972	0.173564	0.103962	0	0.147209	0.14243	0.075835	0.046257	0.058815	-0.075409	-0.25186	-0.091714	-0.03907	-0.040289
56	EE	9	3	1	2	1	2	2	3	9	2	1	1	1	1	2	1	9	3	1	1	1	2	4	2	9	24	38	2	-4.39185	-1.93537	3.27645	6.4957	-1.02383	-0.4949	0	0.000975198	0.0335902	0	0	0.0187695	-0.03248	-0.022223	0.023716	0.030372	-0.219473	-0.251977	-0.076079	-0.081276
58	EE	9	6	1	7	4	1	1	4	9	4	1	8	4	1	1	8	9	1	1	8	4	1	1	6	9	34	44	3	-2.89392	-3.06268	-2.62648	-2.56596	3.53974	5.09297	0.00686208	0.0205966	0.0232483	0.0587046	0.00127409	0	0.018963	-0.000406	0.015758	0.004452	0.074087	0.087467	0.036269	0.030504
59	EE	9	1	1	1	1	1	1	1	9	1	1	1	1	1	5	1	9	2	1	2	1	1	2	3	8	33	39	1	3.39813	5.82856	-0.453914	0.28038	0.44178	0.907416	0.219942	0.182106	0.154355	0.250023	0.149914	0.128455	0.152019	-0.023485	1.15112	1.25643	0.29422	0.416654	0.532452	0.549867
60	EE	8	4	1	1	1	4	7	1	8	5	1	1	1	4	7	5	8	6	1	4	1	5	7	6	8	33	36	5	-3.20206	-3.49719	0.764624	1.87797	2.04943	2.41518	0.0105399	0.0457868	0.100156	0.105751	0.0199035	0	0.024096	0.034067	0.046346	0.035521	-0.011509	-0.00238	0.019644	0.022403
61	EE	7	1	1	1	1	2	5	1	6	1	1	1	1	3	6	1	7	1	1	1	1	5	6	1	7	30	28	0	-0.260465	-0.462938	-4.56973	-7.18436	-3.8844	-6.4416	0.0255115	0.194749	0.125637	0.17237	0.273868	0.034752	0.078839	0.138409	-0.107738	-0.109731	0.022372	-0.05207	-0.002176	-0.007797
62	EE	8	1	1	1	1	1	1	1	9	1	1	1	1	1	5	2	9	1	1	1	1	1	1	1	9	30	27	5	-0.491501	-0.60774	1.13777	2.19437	1.05284	-2.48462	0.00118401	0	0	0.109747	0.0361752	0.0195749	-0.149865	-0.223273	0.046181	0.041068	-0.116103	-0.05251	-0.073262	-0.078238
